# Supplementary material for: Nesogordonia tricarpellata (Dombeyaceae), a new species from Madagascar that compels modification of the morphological circumscription of the genus
Source: PhytoKeys. 2011 Feb 11;(2):9–15. doi: 10.3897/PhytoKeys.2.747 (PMC3174430; doi:10.3897/PhytoKeys.2.747)
Supplement: XML Treatment for Nesogordonia tricarpellata [file PhytoKeys.2.747-treatment1.xml]

<!DOCTYPE tp:taxon-treatment
  PUBLIC "-//TaxonX//DTD Taxonomic Treatment Publishing DTD v0 20100105//EN" "tax-treatment-NSO.dtd">
<tp:taxon-treatment xmlns:tp="http://www.plazi.org/taxpub"><tp:treatment-meta><mixed-citation publication-type="journal"><person-group><name><surname>Skema</surname><given-names>Cynthia</given-names></name><name><surname>Dorr</surname><given-names>Laurence J.</given-names></name></person-group><article-title>
                    Nesogordonia tricarpellata (Dombeyaceae), a new species from Madagascar that compels modification of the morphological circumscription of the genus
                </article-title><source>PhytoKeys</source><day>11</day><month>2</month><year>2011</year><volume>2011</volume><issue>2</issue><fpage>9</fpage><lpage>15</lpage><pub-id pub-id-type="doi">10.3897/PhytoKeys.2.747</pub-id></mixed-citation></tp:treatment-meta><tp:nomenclature><tp:taxon-name>
                        <tp:taxon-name-part taxon-name-part-type="genus">Nesogordonia</tp:taxon-name-part>
                        <tp:taxon-name-part taxon-name-part-type="species">tricarpellata</tp:taxon-name-part>
                    <object-id xmlns:xlink="http://www.w3.org/1999/xlink" xlink:type="simple">urn:lsid:ipni.org:names:77109527-1</object-id>
                    </tp:taxon-name><tp:taxon-authority>Skema &amp; Dorr</tp:taxon-authority><tp:taxon-status xmlns:xlink="http://www.w3.org/1999/xlink" xlink:type="simple">sp. nov.</tp:taxon-status><xref ref-type="fig" rid="F1">Fig. 1</xref></tp:nomenclature><tp:treatment-sec sec-type="Latin"><title>Latin</title><p>Species gynecio 3-carpello et 3 staminodiis a congeneribus differt.</p></tp:treatment-sec><tp:treatment-sec sec-type="Type"><title>Type.</title><p> <bold>Madagascar:</bold> Toliara: Anosy, Fort-Dauphin, Iabakoho, Antsotso, forêt humide de basse altitude Ivohibe–Bemangidy, près d’un cours d’eau, 24°34'17"S, 047°12'07"E, 90 m. 12 February 2006 (fl). J. Rabenantoandro, F. Randriatafika, B. Mara, P. Lowry, and E. Lowry 1711 (holotype: US!; isotypes: MO!, TAN!).</p></tp:treatment-sec><tp:treatment-sec sec-type="Description"><title>Description.</title><p><italic>Tree</italic>, 4–8 m tall, to 15 cm d.b.h.; young stems glabrous, pale whitish gray to brown with prominent leaf scars; older stems darker brown; terminal bud to 3 mm long, subulate to falcate, strigose. <italic>Leaves</italic> alternate, entire, persistent; petioles 1–1.5 cm long, glabrous or with a few minute, stellate hairs or with a row of simple hairs (Randriamampionona 470), slightly to noticeably pulvinate basally and apically, drying dark brown; blade elliptic to narrowly elliptic, 5–7.5 × 2.5–3 cm, subcoriaceous, dark green above, lighter green below, base obtuse to rounded or attenuate (Randriamampionona 451), margin shallowly crenulate, slightly revolute, apex long acuminate, mucronulate (as an extension of the 1° vein below), glabrous above and below or with mostly simple, erect to appressed hairs restricted to 1° vein above (Randriamampionona 470), venation brochidodromous, 1° vein conspicuously raised below, 2° veins visible but less prominently raised below; domatia ovoid to almost circular tufts of erect or arching simple and stellate hairs in axils of 1° and 2° veins below, 0.6–0.9 × 0.5–0.6 mm; stipules caducous, not seen. <italic>Inflorescences</italic> axillary, paniculate cymes, to 4.5 cm long, (1–) 2–3-flowered; peduncles to 2.6 cm long, glabrous or with a few minute, stellate hairs; pedicels to 1.5 cm long, articulated 3.2–4.3 mm below base of the flower, glabrous or with a few minute, stellate hairs especially above the articulation. <italic>Epicalyx</italic> fugacious, not seen. <italic>Flower</italic> budsglobose, 3–4 × 3–4 mm, sepals valvate, sutures slightly raised. <italic>Calyx</italic> 5-parted, shortly fused at base; <italic>sepals</italic> ovate, 5–5.5 × 1.7–2.2 mm, fleshy, heterotrichous outside with shorter-armed (ca. 0.02 mm long) stellate hairs beneath sparsely distributed longer-armed (ca. 0.2 mm long) stellate hairs, sparingly pubescent inside with few stellate hairs mostly near the sutures, both surfaces with a denser patch of minute stellate or simple hairs apically. <italic>Petals</italic> 5, ovate to elliptic, 3.5–4 × 2–2.5 mm, weakly asymmetric, slightly constricted apically, fleshy, glabrous, white. <italic>Androecium</italic> biseriate, outer whorl of 3 fascicles of 2–3 stamens each (6–9 stamens total), shortly (to 0.5 mm) fused basally, inner whorl of 3 staminodes; stamens<!--PageBreak--> laminar; anthers 2.7–2.8 × 0.8–1.1 mm; lanceolate to oblong, asymmetric, 2.8–2.9 × 0.8 mm, apex acute to acuminate, fleshy. <italic>Gynoecium</italic> superior, ca. 1.5 × 1.5 mm, 3-carpellate, densely covered by small lepidote scales (ca. 0.15 mm in diameter); ovules 2 per carpel, basally winged, placentation subapical, axile; styles 3, connate, 2–2.5 mm <!--PageBreak-->long; stigma lobes 3, ca. 0.8 mm long, fleshy, stigmatic surface on interior apical portion of lobes, deep red drying black. <italic>Capsules</italic> woody, obconic, 1.5–2 × 1.2–1.5 cm, slightly verrucose with scattered scales or short-armed stellate hairs, chestnut brown, apex depressed with a central umbo, rim not present or scarcely developed. <italic>Seeds</italic> 4–5 × 3–4 mm, seed wings 5–10 × 4–5 mm.</p><fig id="F1" position="float" orientation="portrait"><label>Figure 1.</label><caption><p><tp:taxon-name>Nesogordonia tricarpellata</tp:taxon-name> Skema &amp; Dorr. <bold>A</bold> habit <bold>B</bold> leaf blade below <bold>C</bold> leaf blade below, showing detail of domatia <bold>D</bold> flower <bold>E</bold> flower, calyx and corolla removed to show stamens, staminodes, ovary, stigma, and style <bold>F</bold> anther (right) and staminode (left) <bold>G</bold> gynoecium with lepidote scales on ovary and 3-parted style <bold>H</bold> detail of lepidote scales <bold>I</bold> immature fruit, longitudinal section showing position of winged ovule. Line drawing by L.R. Andriamiarisoa from herbarium specimen; voucher Rabenantoandro et al. 1711 (MO).</p></caption><graphic xmlns:xlink="http://www.w3.org/1999/xlink" xlink:href="PhytoKeys-002-009-g001.jpg" position="float" orientation="portrait" xlink:type="simple"/></fig></tp:treatment-sec><tp:treatment-sec sec-type="Distribution"><title>Distribution.</title><p>Endemic to southeastern Madagascar, where it is known from two collections made in Parcelle 1 of the Parc National d’Andohahela (formerly Réserve Naturelle Intégrale d’Andohahela) and one on the lower slopes of the Ivohibe–Bemangidy forest (<xref ref-type="fig" rid="F2">Fig. 2</xref>).</p><fig id="F2" position="float" orientation="portrait"><label>Figure 2.</label><caption><p>Map of extreme southeastern Madagascar showing where <tp:taxon-name>Nesogordonia tricarpellata</tp:taxon-name> Skema &amp; Dorr has been collected and these two localities in relation to the three parcels that comprise the Parc National d’Andohahela.</p></caption><graphic xmlns:xlink="http://www.w3.org/1999/xlink" xlink:href="PhytoKeys-002-009-g002.jpg" position="float" orientation="portrait" xlink:type="simple"/></fig></tp:treatment-sec><tp:treatment-sec sec-type="Ecology"><title>Ecology.</title><p>Evidently restricted to humid forest from 90–500 m. Flowering specimens were collected in February (floral buds) and June (mature flowers). A fruiting specimen was collected in June.</p></tp:treatment-sec><tp:treatment-sec sec-type="Etymology"><title>Etymology.</title><p> The epithet was chosen to highlight the fact that the gynoecium of this species is 3-carpellate.</p></tp:treatment-sec><tp:treatment-sec sec-type="Conservation status"><title>Conservation status.</title><p> At present, this species is known from three collections and two localities, only one of which is protected (Parc National d’Andohahela). Based on this and estimates of an extent of occurence &lt; 100 km2 and an area of occupancy &lt; 10 km2, <tp:taxon-name>Nesogordonia tricarpellata</tp:taxon-name> is assigned a preliminary status of Critically Endangered (CR B1ab(i-iv) + B2ab(i-iv)) following the criteria and categories of the <xref ref-type="bibr" rid="B9">IUCN (2001)</xref>.</p></tp:treatment-sec><tp:treatment-sec sec-type="Specimens examined"><title>Specimens examined.</title><p> <bold>Madagascar:</bold> Toliara: Intégrale Réserve # 11, Andohahela, Parcelle 1, Isaka Ivondro, 24°40'S, 46°52'E, 100–150 m. 12–23 June 1993 (fl), Randriamampionona 451 (MO), Ibid., 12–23 June 1993 (fr), Randriamampionona 470 (MO).</p></tp:treatment-sec><tp:treatment-sec sec-type="Discussion"><title>Discussion.</title><p> We have no doubt that this new speciesbelongs in <tp:taxon-name>Nesogordonia</tp:taxon-name> asit has the fruit and seeds unique to the genus: an obovoid woody capsule containing seeds with long, basal wings (<xref ref-type="fig" rid="F1">Fig. 1I</xref>). <tp:taxon-name>Nesogordonia tricarpellata</tp:taxon-name> is remarkable in having an androecium comprised of 6–9 stamens in an outer whorl and 3 staminodes in an inner whorl; a 3-carpellate ovary; 3 style branches and 3 stigma lobes; and a 3-valved capsule (<xref ref-type="fig" rid="F1">Fig. 1E, G</xref>). While the number of stamens is variable in other species of <tp:taxon-name>Nesogordonia</tp:taxon-name>, the outer whorl typically possesses some multiple of five (usually 10–25 total) stamens and the inner whorl possesses either 5 free staminodes (most species) or 5 stamens (<tp:taxon-name>Nesogordonia abrahamii</tp:taxon-name> L.C. Barnett, <tp:taxon-name>Nesogordonia ambalabeensis</tp:taxon-name> Arènes, and <tp:taxon-name>Nesogordonia fertilis</tp:taxon-name> H. Perrier). All other species of <tp:taxon-name>Nesogordonia</tp:taxon-name> have 5-carpellate ovaries, 5 style branches, 5 stigma lobes, and 5-valved capsules. Although the parts of the androecium and gynoecium of <tp:taxon-name>Nesogordonia tricarpellata</tp:taxon-name> are reduced in number, the flowers of the new species are 5-merous with 5 calyx lobes and 5 petals, which also is characteristic of all other species of <tp:taxon-name>Nesogordonia</tp:taxon-name> (<xref ref-type="fig" rid="F1">Fig. 1D</xref>).</p><p>Carpel number is variable in the <tp:taxon-name>Dombeyaceae</tp:taxon-name>, and it even varies within a genus (8 of 19 genera; <xref ref-type="bibr" rid="B4">Bayer and Kubitzki 2003</xref>). It is not surprising therefore that carpel number in <tp:taxon-name>Nesogordonia</tp:taxon-name> also is variable and the generic description should be modified to accommodate taxa that are 3-carpellate. Among the Malagasy genera of <tp:taxon-name>Dombeyaceae</tp:taxon-name>, only <tp:taxon-name>Dombeya</tp:taxon-name> Cav. (2-, 3-, or 5-carpellate) and <tp:taxon-name>Helmiopsis</tp:taxon-name> H. Perrier (3- or 5-carpellate) also<!--PageBreak--> have species that are 3-carpellate (<xref ref-type="bibr" rid="B1">Arènes 1959</xref>, <xref ref-type="bibr" rid="B13">Skema and Dorr 2010</xref>). Like <tp:taxon-name>Nesogordonia tricarpellata</tp:taxon-name>, these other 3-carpellate species also possess a pentamerous perianth.</p><p><tp:taxon-name>Nesogordonia tricarpellata</tp:taxon-name> is the only species in the genus with lepidote scales on the ovary (<xref ref-type="fig" rid="F1">Fig. 1H, I</xref>). All other species of <tp:taxon-name>Nesogordonia</tp:taxon-name> have stellate hairs on the ovary (<xref ref-type="bibr" rid="B3">Barnett 1988</xref>). As has been noted before (<xref ref-type="bibr" rid="B10">Jenny et al. 1999</xref>, <xref ref-type="bibr" rid="B7">Dorr 2001</xref>), a number of other genera in the <tp:taxon-name>Dombeyaceae</tp:taxon-name> have species with either stellate hairs or lepidote scales on the ovary, including <tp:taxon-name>Dombeya</tp:taxon-name>, <tp:taxon-name>Harmsia</tp:taxon-name> K. Schum., and <tp:taxon-name>Helmiopsis</tp:taxon-name>.</p><p><tp:taxon-name>Nesogordonia tricarpellata</tp:taxon-name> most closely resembles <tp:taxon-name>Nesogordonia micrantha</tp:taxon-name> Arènes. The two species have similar leaf shape, size, and vestiture; inflorescence morphology; and floral bud shape. The leaf blades of both species are glabrous to sparingly pubescent with domatia of tufted hairs in the axils of the 1° and 2° veins below. The leaves of <tp:taxon-name>Nesogordonia micrantha</tp:taxon-name>, however, are elliptic to obovate (versus elliptic to narrowly elliptic), 2.2–5 × 1.1–2.8 cm (versus 5–7.5 × 2.5–3 cm), apically acute (versus long acuminate), and the margin is undulate to slightly crenulate (versus slightly crenulate). Both species have <!--PageBreak-->(1–) 2–3-flowered axillary, paniculate cymes and globose floral buds. The floral buds of <tp:taxon-name>Nesogordonia micrantha</tp:taxon-name>, however, are densely (versus sparingly) stellate pubescent. In addition, the two species have non-overlapping geographical ranges; <tp:taxon-name>Nesogordonia tricarpellata</tp:taxon-name> appears to be restricted to the Anosyenne Mountains in southeastern Madagascar while <tp:taxon-name>Nesogordonia micrantha</tp:taxon-name> is known only from western Madagascar having been collected principally in the Forêt d’Antsingy.</p><p>The geographical distribution of <tp:taxon-name>Nesogordonia tricarpellata</tp:taxon-name> also is remarkable as the species has the southernmost distribution of any species in the genus. <tp:taxon-name>Nesogordonia tricarpellata</tp:taxon-name> appears to be restricted to humid forest on the eastern slopes of the Anosyenne Mountains in extreme southeastern Madagascar south of the Tropic of Capricorn (<xref ref-type="fig" rid="F2">Fig. 2</xref>). The Parc National d’Andohahela includes the southernmost moist “tropical” forest in Madagascar, a forest that appears to be an extension of the humid montane forest common to the north but found at lower elevations in the Anosyenne Mountains (<xref ref-type="bibr" rid="B8">Goodman 1999</xref>).</p><p>Sequence data for one nuclear ribosomal (ITS) and five noncoding plastid markers have been gathered for <tp:taxon-name>Nesogordonia tricarpellata</tp:taxon-name> as part of an ongoing phylogenetic study of <tp:taxon-name>Dombeyaceae</tp:taxon-name>(Skema in prep.). Parsimony analysis of these data group this new species with <tp:taxon-name>Nesogordonia humbertii</tp:taxon-name> Capuron (Randrianaivo et al. 1391), the only other species of <tp:taxon-name>Nesogordonia</tp:taxon-name> sampled, with high support (bootstrap = 100% from 10,000 replicates).</p></tp:treatment-sec><ref-list><ref id="B9"><mixed-citation xmlns:xlink="http://www.w3.org/1999/xlink" xlink:type="simple"><person-group><name name-style="western"><surname>IUCN</surname></name></person-group> (<year>2001</year>)<source> IUCN Red List categories and criteria (version 3.1)</source>. <publisher-name>IUCN</publisher-name>, <publisher-loc>Gland, Switzerland</publisher-loc>.</mixed-citation></ref><ref id="B4"><mixed-citation xmlns:xlink="http://www.w3.org/1999/xlink" xlink:type="simple"><person-group><name name-style="western"><surname>Bayer</surname><given-names>C</given-names></name><name name-style="western"><surname>Kubitzki</surname><given-names>K</given-names></name></person-group> (<year>2003</year>) <article-title>Malvaceae</article-title>. In: <person-group><name name-style="western"><surname>Kubitzki</surname><given-names>K</given-names></name><name name-style="western"><surname>Bayer</surname><given-names>C</given-names></name></person-group> (<role>Eds</role>) <source>The families and genera of vascular plants</source><volume>5</volume>, <publisher-name>Springer-Verlag</publisher-name>, <publisher-loc>Berlin</publisher-loc>, <fpage>225</fpage>–<lpage>311</lpage>.</mixed-citation></ref><ref id="B1"><mixed-citation xmlns:xlink="http://www.w3.org/1999/xlink" xlink:type="simple"><person-group><name name-style="western"><surname>Arènes</surname><given-names>J</given-names></name></person-group> (<year>1959</year>)<article-title> Sterculiacées</article-title>. In: <person-group><name name-style="western"><surname>Humbert</surname><given-names>H</given-names></name></person-group> (<role>Ed</role>) <source>Flore de Madagascar et des Comores</source><volume>131</volume>. <publisher-name>Firmin-Didot et Cie</publisher-name>, <publisher-loc>Paris</publisher-loc>.</mixed-citation></ref><ref id="B13"><mixed-citation xmlns:xlink="http://www.w3.org/1999/xlink" xlink:type="simple"><person-group><name name-style="western"><surname>Skema</surname><given-names>C</given-names></name><name name-style="western"><surname>Dorr</surname><given-names>LJ</given-names></name></person-group> (<year>2010</year>)<article-title> <italic>Dombeya gautieri</italic> (Dombeyaceae), a remarkable new species from Madagascar.</article-title><source>Kew Bulletin</source><volume>65</volume>:<fpage>305</fpage>-<lpage>310</lpage>.</mixed-citation></ref><ref id="B3"><mixed-citation xmlns:xlink="http://www.w3.org/1999/xlink" xlink:type="simple"><person-group><name name-style="western"><surname>Barnett</surname><given-names>LC</given-names></name></person-group> (<year>1988</year>)<source> Systematics of <italic>Nesogordonia</italic> Baillon (Sterculiaceae). PhD Thesis</source>, <publisher-name>University of Texas</publisher-name>, <publisher-loc>Austin</publisher-loc>.</mixed-citation></ref><ref id="B10"><mixed-citation xmlns:xlink="http://www.w3.org/1999/xlink" xlink:type="simple"><person-group><name name-style="western"><surname>Jenny</surname><given-names>M</given-names></name><name name-style="western"><surname>Bayer</surname><given-names>C</given-names></name><name name-style="western"><surname>Dorr</surname><given-names>LJ</given-names></name></person-group> (<year>1999</year>)<article-title> <italic>Aethiocarpa</italic> reduced to <italic>Harmsia</italic> (Malvaceae, Dombeyoideae).</article-title><source>Taxon</source><volume>48</volume>:<fpage>3</fpage>-<lpage>6</lpage>.</mixed-citation></ref><ref id="B7"><mixed-citation xmlns:xlink="http://www.w3.org/1999/xlink" xlink:type="simple"><person-group><name name-style="western"><surname>Dorr</surname><given-names>LJ</given-names></name></person-group> (<year>2001</year>)<article-title> A new combination in the endemic Malagasy genus <italic>Helmiopsis</italic> (Malvaceae-Dombeyoideae). Adansonia, sér.</article-title><source>3,</source><volume>23</volume>:<fpage>151</fpage>-<lpage>153</lpage>.</mixed-citation></ref><ref id="B8"><mixed-citation xmlns:xlink="http://www.w3.org/1999/xlink" xlink:type="simple"><person-group><name name-style="western"><surname>Goodman</surname><given-names>SM</given-names></name></person-group> (<role>Ed</role>) (<year>1999</year>)<article-title> A floral and faunal inventory of the Réserve Naturelle Intégrale d’Andohahela, Madagascar: with reference to elevational variation</article-title>. <source>Fieldiana Zoology, ser. 2</source>, <volume>94</volume>: i–viii, <fpage>1</fpage>–<lpage>297</lpage>.</mixed-citation></ref></ref-list></tp:taxon-treatment>
